# Supplementary material for: Implementing epic fast pass for echocardiogram and endoscopy to improve healthcare access and utilization
Source: Npj Health Syst. 2024 Dec 23;1:3. doi: 10.1038/s44401-024-00005-0 (PMC13354202; doi:10.1038/s44401-024-00005-0)
Supplement: Supplementary file 1 — EFP Supplemental Tables [file 44401_2024_5_MOESM1_ESM.xlsx]

## Sheet: Endoscopy X2 and Demographics
Endoscopy X2 and Demographics
						Observed					Expected
	Total (N=666), n(%)	Interactor (N=443), n(%)	Non-Interactor (N=223), n(%)				Interactor	Non-Interactor	Total			Interactor	Non-Interactor	Total
Gender						Male	149	93	242		Male	160.97	81.03	242
Male	242 (36.34)	149 (33.63)	93 (41.7)			Female	294	130	424		Female	282.03	141.97	424
Female	424 (63.66)	294 (66.37)	130 (58.3)			Total	443	223	666		Total	443	223	666
Age									0.04101
<45	73 (10.96)	44 (9.93)	29 (13.00)
45-65	477 (71.62)	321 (72.46)	156 (69.96)				Interactor	Non-Interactor	Total			Interactor	Non-Interactor	Total
>65	116 (17.42)	78 (17.61)	38 (17.04)			Declined	98	57	155		Declined	103.101	51.8994	155
Ethnicity						Non Hispanic	315	142	457		Non Hispanic	303.98	153.02	457
Declined	155 (23.27)	98 (22.12)	57 (25.56)			Hispanic	30	24	54		Hispanic	35.9189	18.0811	54
Non Hispanic	457 (68.62)	315 (71.11)	142 (63.68)			Total	443	223	666		Total	443	223	666
Hispanic	54 (8.11)	30 (6.77)	24 (10.76)						0.0880555
Race
Asian	51 (7.66)	35 (7.9)	16 (7.17)				Interactor	Non-Interactor	Total			Interactor	Non-Interactor	Total
Black	62 (9.31)	38 (8.58)	24 (10.76)			Asian	35	16	51		Asian	33.9234	17.0766	51
Declined	125 (18.77)	77 (17.38)	48 (21.52)			Black	38	24	62		Black	41.2402	20.7598	62
Other	72 (10.81)	41 (9.26)	31 (13.9)			Declined	77	48	125		Declined	83.1456	41.8544	125
White	356 (53.45)	252 (56.88)	104 (46.64)			Other	41	31	72		Other	47.8919	24.1081	72
						White	252	104	356		White	236.799	119.201	356
						Total	443	223	666		Total	443	223	666
									0.0881461
		X2 Value					Interactor	Non-Interactor	Total			Interactor	Non-Interactor	Total
	Gender	0.00264413				<45	44	29	73		<45	48.5571	24.4429	73
	Ethnicity	0.184352				45-65	321	156	477		45-65	317.284	159.716	477
	Race	0.986382				>65	78	38	116		>65	77.1592	38.8408	116
	Age	1.33909				Total	443	223	666		Total	443	223	666
									0.488059

## Sheet: Echocardiogram X2 and Demos
Echocardiogram X2 and Demographics
	Total (N=143), n(%)	Interactor (N=98), n(%)	Non-Interactor (N=45), n(%)
Gender
Male	90 (62.94)	32 (32.65)	21 (46.67)				Observed					Expected
Female	53 (37.06)	66 (67.35)	24 (53.33)
Age
<45	40 (27.97)	27 (27.55)	13 (28.89)					Interactor	Non-Interactor	Total			Interactor	Non-Interactor	Total
45-65	41 (28.67)	27 (27.55)	15 (33.33)				Male	32	21	53		Male	36.3217	16.6783	53
>65	61 (42.66)	44 (44.90)	17 (37.78)				Female	66	24	90		Female	61.6783	28.3217	90
Ethnicity							Total	98	45	143		Total	98	45	143
Declined	25 (17.48)	13 (13.27)	12 (26.67)							0.107113
Non Hispanic	113 (79.02)	84 (85.71)	29 (64.44)
Hispanic	5 (3.5)	1 (1.02)	4 (8.89)					Interactor	Non-Interactor	Total			Interactor	Non-Interactor	Total
Race							Declined	13	12	25		Declined	17.1329	7.86713	25
Asian	12 (8.39)	9 (9.18)	3 (6.67)				Non Hispanic	84	29	113		Non Hispanic	77.4406	35.5594	113
Black	12 (8.39)	8 (8.16)	4 (8.89)				Hispanic	1	4	5		Hispanic	3.42657	1.57343	5
Declined	16 (11.19)	7 (7.14)	9 (20.00)				Total	98	45	143		Total	98	45	143
Other	10 (6.99)	6 (6.12)	4 (8.89)							0.00553205
White	93 (65.03)	68 (69.39)	25 (55.56)
								Interactor	Non-Interactor	Total			Interactor	Non-Interactor	Total
							Asian	9	3	12		Asian	8.22378	3.77622	12
							Black	8	4	12		Black	8.22378	3.77622	12
							Declined	7	9	16		Declined	10.965	5.03497	16
							Other	6	4	10		Other	6.85315	3.14685	10
							White	68	25	93		White	63.7343	29.2657	93
							Total	98	45	143		Total	98	45	143
										0.19521
			X2 Value					Interactor	Non-Interactor	Total			Interactor	Non-Interactor	Total
		Gender	0.0181312				<45	27	13	40		<45	27.4126	12.5874	40
		Ethnicity	0.0110948				45-65	27	15	42		45-65	28.0979	12.9021	41
		Race	1.62224				>65	44	17	61		>65	41.8042	19.1958	61
		Age	2.28111				Total	98	45	143		Total	98	45	143
										0.680359
